# Supplementary material for: Colonisation dynamics of extended spectrum beta-lactamase-producing Enterobacterales in the gut of Malawian adults
Source: Nat Microbiol. Author manuscript; Available in PMC 2022 Sep 30. (PMC9519460; doi:10.1038/s41564-022-01216-7)
Supplement: Sample accession numbers [file EMS151721-supplement-Sample_accession_numbers.csv]

accession	lane	supplier_name	pid	arm	visit	species
ERR3425924	26141_1_134	CAB153	DAS10020	1	0	E. coli
ERR3425925	26141_1_135	CAC127	DAS10020	1	1	E. coli
ERR3425926	26141_1_136	CAD13R	DAS10020	1	2	E. coli
ERR3425927	26141_1_137	CAE12N	DAS10020	1	3	E. coli
ERR3425928	26141_1_138	CAI10E	DAS1005V	2	2	E. coli
ERR3425929	26141_1_139	CAJ10A	DAS1005V	2	3	E. coli
ERR3425930	26141_1_140	CAD13P	DAS1006T	1	2	E. coli
ERR3425931	26141_1_141	CAI10F	DAS10100	2	2	E. coli
ERR3425932	26141_1_142	CAB14X	DAS1014T	1	0	E. coli
ERR3425933	26141_1_143	CAC11I	DAS1014T	1	1	E. coli
ERR3425934	26141_1_144	CAD137	DAS1014T	1	2	E. coli
ERR3425935	26141_1_145	CAE12R	DAS1014T	1	3	E. coli
ERR3425936	26141_1_146	CAL10S	DAS1016P	3	0	E. coli
ERR3425937	26141_1_147	CAM10R	DAS1016P	3	2	E. coli
ERR3425938	26141_1_148	CAM10K	DAS1019J	3	2	E. coli
ERR3425939	26141_1_149	CAC126	DAS1020X	1	1	E. coli
ERR3425940	26141_1_150	CAB13C	DAS1024P	1	0	E. coli
ERR3425941	26141_1_151	CAC124	DAS1024P	1	1	E. coli
ERR3425942	26141_1_152	CAD13N	DAS1024P	1	2	E. coli
ERR3425943	26141_1_153	CAE12K	DAS1024P	1	3	E. coli
ERR3425944	26141_1_154	CAC122	DAS1028H	1	1	E. coli
ERR3425945	26141_1_155	CAE12H	DAS1028H	1	3	E. coli
ERR3425946	26141_1_156	CAB139	DAS1029F	1	0	E. coli
ERR3425947	26141_1_157	CAC123	DAS1029F	1	1	E. coli
ERR3425948	26141_1_158	CAD134	DAS1029F	1	2	E. coli
ERR3425949	26141_1_159	CAE12L	DAS1029F	1	3	E. coli
ERR3425950	26141_1_160	CAD13K	DAS1034L	1	2	E. coli
ERR3425951	26141_1_161	CAE12F	DAS1035J	1	3	E. coli
ERR3425952	26141_1_162	CAC11X	DAS1042L	1	1	E. coli
ERR3425954	26141_1_164	CAB13L	DAS1047B	1	0	E. coli
ERR3425955	26141_1_165	CAC11F	DAS1047B	1	1	E. coli
ERR3425956	26141_1_166	CAD13J	DAS10489	1	2	E. coli
ERR3425958	26141_1_168	CAM10H	DAS1053F	3	2	E. coli
ERR3425959	26141_1_169	CAB13I	DAS1055B	1	0	E. coli
ERR3425960	26141_1_170	CAD12Z	DAS1055B	1	2	E. coli
ERR3425961	26141_1_171	CAC11W	DAS10593	1	1	E. coli
ERR3425962	26141_1_172	CAC11C	DAS1060H	1	1	E. coli
ERR3425963	26141_1_173	CAD115	DAS1060H	1	2	E. coli
ERR3425964	26141_1_174	CAE110	DAS1060H	1	3	E. coli
ERR3425965	26141_1_175	CAC119	DAS10649	1	1	E. coli
ERR3425966	26141_1_176	CAE10Z	DAS10649	1	3	E. coli
ERR3425967	26141_1_177	CAB12F	DAS10657	1	0	E. coli
ERR3425968	26141_1_178	CAC11D	DAS10657	1	1	E. coli
ERR3425969	26141_1_179	CAD113	DAS10657	1	2	E. coli
ERR3425970	26141_1_180	CAE116	DAS10657	1	3	E. coli
ERR3425971	26141_1_181	CAH108	DAS10673	2	1	E. coli
ERR3425972	26141_1_182	CAI107	DAS10673	2	2	E. coli
ERR3425973	26141_1_183	CAJ105	DAS10673	2	3	E. coli
ERR3425974	26141_1_184	CAG10D	DAS1069X	2	0	E. coli
ERR3425976	26141_1_186	CAB12D	DAS1070D	1	0	E. coli
ERR3425977	26141_1_187	CAC116	DAS10753	1	1	E. coli
ERR3425979	26141_1_189	CAC117	DAS1077X	1	1	E. coli
ERR3425980	26141_1_190	CAD10X	DAS1077X	1	2	E. coli
ERR3425981	26141_1_191	CAJ102	DAS1079W	2	3	E. coli
ERR3425982	26141_1_192	CAG106	DAS10841	2	0	E. coli
ERR3425983	26141_1_193	CAH103	DAS10841	2	1	E. coli
ERR3425984	26141_1_194	CAI109	DAS10841	2	2	E. coli
ERR3425985	26141_1_195	CAJ109	DAS10841	2	4	E. coli
ERR3425986	26141_1_196	CAM107	DAS1087W	3	2	E. coli
ERR3425987	26141_1_197	CAM10B	DAS1088U	3	2	E. coli
ERR3425988	26141_1_198	CAB11F	DAS10905	1	0	E. coli
ERR3425989	26141_1_199	CAC10Y	DAS10905	1	1	E. coli
ERR3425990	26141_1_200	CAE10Q	DAS10905	1	3	E. coli
ERR3425991	26141_1_201	CAC110	DAS10913	1	1	E. coli
ERR3425992	26141_1_202	CAD10T	DAS10913	1	2	E. coli
ERR3425993	26141_1_203	CAE10N	DAS10913	1	3	E. coli
ERR3425994	26141_1_204	CAG10A	DAS10921	2	0	E. coli
ERR3425995	26141_1_205	CAI104	DAS10921	2	2	E. coli
ERR3425996	26141_1_206	CAB11K	DAS1093X	1	0	E. coli
ERR3425997	26141_1_207	CAE10T	DAS1093X	1	3	E. coli
ERR3425998	26141_1_208	CAF10N	DAS1093X	1	4	E. coli
ERR3425999	26141_1_209	CAC111	DAS1096U	1	1	E. coli
ERR3426000	26141_1_210	CAE10P	DAS1096U	1	3	E. coli
ERR3426001	26141_1_211	CAF10J	DAS1096U	1	4	E. coli
ERR3426002	26141_1_212	CAL108	DAS1098Q	3	0	E. coli
ERR3426003	26141_1_213	CAM108	DAS1098Q	3	2	E. coli
ERR3426004	26141_1_214	CAE10V	DAS1100X	1	3	E. coli
ERR3426005	26141_1_215	CAC10V	DAS1107J	1	1	E. coli
ERR3426007	26141_1_217	CAF10G	DAS1107J	1	4	E. coli
ERR3426008	26141_1_218	CAC10X	DAS1111R	1	1	E. coli
ERR3426009	26141_1_219	CAD10M	DAS1111R	1	2	E. coli
ERR3426010	26141_1_220	CAF10K	DAS1111R	1	4	E. coli
ERR3426011	26141_1_221	CAG104	DAS1113N	2	0	E. coli
ERR3426012	26141_1_222	CAH101	DAS1113N	2	1	E. coli
ERR3426013	26141_1_223	CAI101	DAS1113N	2	2	E. coli
ERR3426014	26141_1_224	CAC10Z	DAS1116H	1	1	E. coli
ERR3426015	26141_1_225	CAD10Q	DAS1116H	1	2	E. coli
ERR3426016	26141_1_226	CAE10S	DAS1116H	1	3	E. coli
ERR3426017	26141_1_227	CAB11R	DAS1125F	1	0	E. coli
ERR3426018	26141_1_228	CAC10R	DAS1125F	1	1	E. coli
ERR3426019	26141_1_229	CAE10K	DAS1125F	1	3	E. coli
ERR3426020	26141_1_230	CAF10E	DAS1125F	1	4	E. coli
ERR3426022	26141_1_232	CAC10Q	DAS1126D	1	1	E. coli
ERR3426026	26141_1_236	CAC10S	DAS11289	1	1	E. coli
ERR3426027	26141_1_237	CAL101	DAS1130L	3	0	E. coli
ERR3426029	26141_1_239	CAM100	DAS1133F	3	2	E. coli
ERR3426030	26141_1_240	CAD110	DAS11369	1	2	E. coli
ERR3426031	26141_1_241	CAE10W	DAS11369	1	3	E. coli
ERR3426032	26141_1_242	CAI100	DAS11377	2	2	E. coli
ERR3426033	26141_1_243	CAB117	DAS1140H	1	0	E. coli
ERR3426034	26141_1_244	CAC10H	DAS1140H	1	1	E. coli
ERR3426036	26141_1_246	CAE10A	DAS1140H	1	3	E. coli
ERR3426037	26141_1_247	CAF109	DAS1140H	1	4	E. coli
ERR3426038	26141_1_248	CAE10D	DAS11457	1	3	E. coli
ERR3426040	26141_1_250	CAB10P	DAS1149X	1	0	E. coli
ERR3426041	26141_1_251	CAC10A	DAS1149X	1	1	E. coli
ERR3426042	26141_1_252	CAD109	DAS1149X	1	2	E. coli
ERR3426043	26141_1_253	CAF105	DAS1149X	1	4	E. coli
ERR3426044	26141_1_254	CAC10E	DAS1150D	1	1	E. coli
ERR3426045	26141_1_255	CAC10D	DAS1151B	1	1	E. coli
ERR3426046	26141_1_256	CAD10B	DAS1151B	1	2	E. coli
ERR3426047	26141_1_257	CAF108	DAS1151B	1	4	E. coli
ERR3426048	26141_1_258	CAC10J	DAS11537	1	1	E. coli
ERR3426049	26141_1_259	CAD10H	DAS11537	1	2	E. coli
ERR3426050	26141_1_260	CAE10C	DAS11537	1	3	E. coli
ERR3426051	26141_1_261	CAF10A	DAS11537	1	4	E. coli
ERR3426052	26141_1_262	CAB10K	DAS11545	1	0	E. coli
ERR3426053	26141_1_263	CAC107	DAS11545	1	1	E. coli
ERR3426055	26141_1_265	CAE105	DAS11545	1	3	E. coli
ERR3426056	26141_1_266	CAF103	DAS11545	1	4	E. coli
ERR3426057	26141_1_267	CAC109	DAS1158Y	1	1	E. coli
ERR3426058	26141_1_268	CAD108	DAS1158Y	1	2	E. coli
ERR3426060	26141_1_270	CAC103	DAS11609	1	1	E. coli
ERR3426061	26141_1_271	CAD104	DAS11609	1	2	E. coli
ERR3426062	26141_1_272	CAF102	DAS11609	1	4	E. coli
ERR3426063	26141_1_273	CAC102	DAS11633	1	1	E. coli
ERR3426064	26141_1_274	CAD105	DAS11641	1	2	E. coli
ERR3426065	26141_1_275	CAC104	DAS1165X	1	1	E. coli
ERR3426066	26141_1_276	CAD103	DAS1165X	1	2	E. coli
ERR3426067	26141_1_277	CAB10W	DAS1166Y	1	0	E. coli
ERR3426068	26141_1_278	CAC100	DAS1166Y	1	1	E. coli
ERR3426069	26141_1_279	CAD101	DAS1166Y	1	2	E. coli
ERR3426070	26141_1_280	CAF107	DAS1166Y	1	4	E. coli
ERR3426072	26141_1_282	CAE104	DAS1168U	1	3	E. coli
ERR3426073	26141_1_283	CAE10J	DAS1168U	1	4	E. coli
ERR3168700	26141_1_284	CAC146	DAS1191W	1	1	E. coli
ERR3426074	26141_1_285	CAC12C	DAS1366I	1	1	E. coli
ERR3426075	26141_1_286	CAE117	DAS1366I	1	3	E. coli
ERR3426076	26141_1_287	CAL117	DAS1373K	3	0	E. coli
ERR3426077	26141_1_288	CAL118	DAS1374I	3	0	E. coli
ERR3426078	26141_1_289	CAL10X	DAS1375G	3	0	E. coli
ERR3426079	26141_1_290	CAL10Y	DAS1376E	3	0	E. coli
ERR3426080	26141_1_291	CAB159	DAS14009	1	0	E. coli
ERR3426081	26141_1_292	CAC12A	DAS14009	1	1	E. coli
ERR3426082	26141_1_293	CAM10P	DAS1416U	3	2	E. coli
ERR3426084	26141_1_295	CAD117	DAS10905	1	2	E. coli
ERR3426085	26141_1_296	CAD10R	DAS1096U	1	2	E. coli
ERR3426086	26141_1_297	CAC105	DAS11641	1	1	E. coli
ERR3426087	26141_1_298	CAD10A	DAS1150D	1	2	E. coli
ERR3426088	26141_1_299	CAC11J	DAS1006T	1	1	E. coli
ERR3865252	28099_1_1	CAB161	DAS1333X	1	0	E. coli
ERR3865253	28099_1_2	CAB16W	DAS1229X	1	0	E. coli
ERR3865255	28099_1_7	CEF191	NA	NA	NA	E. coli
ERR3865256	28099_1_10	CAB15Z	DAS1336U	1	0	E. coli
ERR3865257	28099_1_11	CAL11J	DAS1466A	3	0	E. coli
ERR3865258	28099_1_14	CAB15Y	DAS1337S	1	0	E. coli
ERR3865259	28099_1_18	CAB15M	DAS1354Q	1	0	E. coli
ERR3865260	28099_1_19	CAL11H	DAS1452M	3	0	E. coli
ERR3865261	28099_1_22	CAB15H	DAS1360U	1	0	E. coli
ERR3865262	28099_1_23	CAF11K	DAS1329S	1	4	E. coli
ERR3865263	28099_1_26	CAC11R	DAS1337S	1	1	E. coli
ERR3865264	28099_1_27	CAF11J	DAS1335W	1	4	E. coli
ERR3865265	28099_1_30	CAC11Q	DAS1351W	1	1	E. coli
ERR3865266	28099_1_31	CAE133	DAS12265	1	3	E. coli
ERR3865267	28099_1_34	CAC11P	DAS1354Q	1	1	E. coli
ERR3865268	28099_1_35	CAE131	DAS1229X	1	3	E. coli
ERR3865269	28099_1_38	CAC11N	DAS1360U	1	1	E. coli
ERR3865270	28099_1_39	CAD11X	DAS1434Q	1	2	E. coli
ERR3865271	28099_1_41	CAC13I	DAS12505	1	1	E. coli
ERR3865272	28099_1_42	CAC11K	DAS1008P	1	1	E. coli
ERR3865273	28099_1_43	CAC14L	DAS1462I	1	1	E. coli
ERR3865275	28099_1_46	CAC11H	DAS1032P	1	1	E. coli
ERR3865276	28099_1_47	CAB19C	DAS1470I	1	0	E. coli
ERR3865277	28099_1_49	CAD10N	DAS1108H	1	2	E. coli
ERR3865278	28099_1_50	CAC11G	DAS10489	1	1	E. coli
ERR3865279	28099_1_51	CAB18F	DAS1465C	1	0	E. coli
ERR3865280	28099_1_53	CAD13V	DAS1362Q	1	2	E. coli
ERR3865281	28099_1_54	CAB15B	DAS13886	1	0	E. coli
ERR3865282	28099_1_55	CAB18D	DAS1462I	1	0	E. coli
ERR3865283	28099_1_57	CAD120	DAS11705	1	2	E. coli
ERR3865284	28099_1_58	CAB15A	DAS13990	1	0	E. coli
ERR3865285	28099_1_59	CAB18C	DAS1461K	1	0	E. coli
ERR3865286	28099_1_61	CAH10J	DAS1393C	2	1	E. coli
ERR3865287	28099_1_62	CAB158	DAS14017	1	0	E. coli
ERR3865288	28099_1_63	CAJ10S	DAS1326Y	2	4	E. coli
ERR3865289	28099_1_65	CAI10H	DAS14105	2	2	E. coli
ERR3865290	28099_1_66	CAB157	DAS1405X	1	0	E. coli
ERR3865292	28099_1_69	CAJ10D	DAS1393C	2	3	E. coli
ERR3865293	28099_1_70	CAB14Y	DAS1013V	1	0	E. coli
ERR3865294	28099_1_71	CAD11V	DAS11721	1	2	E. coli
ERR3865295	28099_1_73	CAB15S	DAS13129	1	0	E. coli
ERR3865296	28099_1_74	CAB138	DAS1032P	1	0	E. coli
ERR3865297	28099_1_75	CAD11U	DAS11713	1	2	E. coli
ERR3865298	28099_1_77	CAC13H	DAS1256U	1	1	E. coli
ERR3865299	28099_1_78	CAB12E	DAS10681	1	0	E. coli
ERR3865300	28099_1_79	CAI113	DAS1355O	2	4	E. coli
ERR3865301	28099_1_81	CAC132	DAS13241	1	1	E. coli
ERR3865302	28099_1_82	CAB11X	DAS1110T	1	0	E. coli
ERR3865303	28099_1_83	CAE12Z	DAS1262Y	1	3	E. coli
ERR3865304	28099_1_85	CAD10H	DAS11537	1	2	E. coli
ERR3865305	28099_1_86	CAB11P	DAS1078Y	1	0	E. coli
ERR3865306	28099_1_87	CAF11H	DAS1347O	2	4	E. coli
ERR3865307	28099_1_89	CAD141	DAS13225	1	2	E. coli
ERR3865308	28099_1_90	CAC10X	DAS1111R	1	1	E. coli
ERR3865309	28099_1_91	CAD12P	DAS1193S	1	2	E. coli
ERR3865310	28099_1_93	CAG11T	DAS1355O	2	0	E. coli
ERR3865311	28099_1_94	CAC11A	DAS10681	1	1	E. coli
ERR3865312	28099_1_95	CAD12M	DAS1221F	1	2	E. coli
ERR3865313	28099_1_98	CAH10I	DAS14105	2	1	E. coli
ERR3865314	28099_1_99	CAC114	DAS10809	1	1	E. coli
ERR3865315	28099_1_100	CAD12L	DAS12441	1	2	E. coli
ERR3865316	28099_1_102	CAI10H	DAS14105	2	2	E. coli
ERR3865317	28099_1_103	CAC10W	DAS1108H	1	1	E. coli
ERR3865318	28099_1_104	CAD12K	DAS1169S	1	2	E. coli
ERR3865319	28099_1_106	CAI10X	DAS1303B	2	2	E. coli
ERR3865320	28099_1_107	CAC10M	DAS11297	1	1	E. coli
ERR3865322	28099_1_110	CAB15V	DAS1295G	1	0	E. coli
ERR3865323	28099_1_111	CAC10I	DAS1141F	1	1	E. coli
ERR3865324	28099_1_112	CAC14J	DAS1448E	1	1	E. coli
ERR3865325	28099_1_114	CAC13G	DAS1246Y	1	1	E. coli
ERR3865326	28099_1_115	CAC10G	DAS11465	1	1	E. coli
ERR3865327	28099_1_116	CAB199	DAS1458A	1	0	E. coli
ERR3865328	28099_1_118	CAC131	DAS1329S	1	1	E. coli
ERR3865329	28099_1_119	CAC10C	DAS11529	1	1	E. coli
ERR3865330	28099_1_120	CAB190	DAS1437K	1	0	E. coli
ERR3865332	28099_1_123	CAC108	DAS11561	1	1	E. coli
ERR3865334	28099_1_125	CAB195	DAS1447G	1	0	E. coli
ERR3865335	28099_1_127	CAD13Y	DAS1337S	1	2	E. coli
ERR3865336	28099_1_128	CAC106	DAS1157X	1	1	E. coli
ERR3865337	28099_1_129	CAB194	DAS1446I	1	0	E. coli
ERR3865338	28099_1_131	CAG11H	DAS13233	2	0	E. coli
ERR3865339	28099_1_132	CAB114	DAS1157X	1	0	E. coli
ERR3865340	28099_1_133	CAC14R	DAS1434Q	1	1	E. coli
ERR3865341	28099_1_135	CAH10B	DAS1043J	2	1	E. coli
ERR3865342	28099_1_136	CAB116	DAS11465	1	0	E. coli
ERR3865343	28099_1_137	CAC14S	DAS1438I	1	1	E. coli
ERR3865344	28099_1_139	CAI10C	DAS1036H	2	2	E. coli
ERR3865346	28099_1_141	CAC14G	DAS1183W	1	2	E. coli
ERR3865347	28099_1_143	CAI10W	DAS13073	2	2	E. coli
ERR3865348	28099_1_144	CAB111	DAS11641	1	0	E. coli
ERR3865349	28099_1_145	CAD12G	DAS11801	1	2	E. coli
ERR3865351	28099_1_148	CAB10Z	DAS11609	1	0	E. coli
ERR3865352	28099_1_149	CAD12D	DAS1176U	1	2	E. coli
ERR3865353	28099_1_151	CAC13D	DAS1255W	1	1	E. coli
ERR3865354	28099_1_152	CAB10T	DAS1151B	1	0	E. coli
ERR3865355	28099_1_153	CAD12F	DAS12185	1	2	E. coli
ERR3865356	28099_1_155	CAC130	DAS1333X	1	1	E. coli
ERR3865357	28099_1_156	CAB10R	DAS11481	1	0	E. coli
ERR3865358	28099_1_157	CAD12H	DAS1206D	1	2	E. coli
ERR3865359	28099_1_159	CAD107	DAS11545	1	2	E. coli
ERR3865360	28099_1_160	CAB16C	DAS1267O	1	0	E. coli
ERR3865361	28099_1_161	CAD12M	DAS1221F	1	2	E. coli
ERR3865362	28099_1_163	CAD13W	DAS1351W	1	2	E. coli
ERR3865364	28099_1_165	CAD14P	DAS1191W	1	2	E. coli
ERR3865365	28099_1_167	CAG11D	DAS1393C	2	0	E. coli
ERR3865366	28099_1_168	CAB16L	DAS1247W	1	0	E. coli
ERR3865367	28099_1_169	CAC14I	DAS1446I	1	1	E. coli
ERR3865368	28099_1_171	CAH10A	DAS1063B	2	1	E. coli
ERR3865369	28099_1_172	CAB16G	DAS1256U	1	0	E. coli
ERR3865370	28099_1_173	CAN10W	DAS1351W	1	4	E. coli
ERR3865371	28099_1_175	CAI10A	DAS1043J	2	2	E. coli
ERR3865372	28099_1_176	CAB16I	DAS12505	1	0	E. coli
ERR3865373	28099_1_177	CAF11G	DAS1366I	1	4	E. coli
ERR3865374	28099_1_179	CAI10U	DAS13049	2	2	E. coli
ERR3865375	28099_1_180	CAB16N	DAS1245X	1	0	E. coli
ERR3865376	28099_1_181	CAM114	DAS1189K	3	2	E. coli
ERR3865378	28099_1_185	CAK103	DAS10100	2	4	E. coli
ERR3865379	28099_1_187	CAC11S	DAS1336U	1	1	E. coli
ERR3865380	28099_1_188	CAD142	DAS13145	1	2	E. coli
ERR3865381	28099_1_189	CAM10X	DAS1375G	3	2	E. coli
ERR3865382	28099_1_191	CAD106	DAS1157X	1	2	E. coli
ERR3865383	28099_1_192	CAD144	DAS1302D	1	2	E. coli
ERR3865384	28099_1_193	CAN10M	DAS1097S	3	4	E. coli
ERR3865385	28099_1_195	CAD13B	DAS1272U	1	2	E. coli
ERR3865386	28099_1_196	CAE108	DAS1158Y	1	3	E. coli
ERR3865388	28099_1_199	CAG11C	DAS14105	2	0	E. coli
ERR3865389	28099_1_200	CAE10M	DAS1113N	2	3	E. coli
ERR3865391	28099_1_203	CAH100	DAS11377	2	1	E. coli
ERR3865392	28099_1_204	CAE112	DAS1021V	1	3	E. coli
ERR3865393	28099_1_205	CAC147	DAS1185S	1	1	E. coli
ERR3865394	28099_1_207	CAH11I	DAS1280U	2	1	E. coli
ERR3865395	28099_1_208	CAE118	DAS14121	1	3	E. coli
ERR3865396	28099_1_209	CAD13E	DAS1267O	1	2	E. coli
ERR3865397	28099_1_211	CAI10T	DAS1284M	2	2	E. coli
ERR3865398	28099_1_212	CAE119	DAS1337S	1	3	E. coli
ERR3865399	28099_1_213	CAE11A	DAS1335W	1	3	E. coli
ERR3865400	28099_1_214	CAD13F	DAS1255W	1	2	E. coli
ERR3865401	28099_1_216	CAM10W	DAS1373K	3	2	E. coli
ERR3865402	28099_1_217	CAE11B	DAS1362Q	1	3	E. coli
ERR3865403	28099_1_218	CAD13G	DAS1295G	1	2	E. coli
ERR3865404	28099_1_220	CAC13B	DAS1270Y	1	1	E. coli
ERR3865405	28099_1_221	CAE11S	DAS1351W	1	3	E. coli
ERR3865406	28099_1_222	CAD13H	DAS1248U	1	2	E. coli
ERR3865407	28099_1_224	CAC12Z	DAS1335W	1	1	E. coli
ERR3865408	28099_1_225	CAE12S	DAS10657	1	4	E. coli
ERR3865409	28099_1_226	CAD13I	DAS1247W	1	2	E. coli
ERR3865410	28099_1_228	CAD102	DAS11633	1	2	E. coli
ERR3865411	28099_1_229	CAF10P	DAS10905	1	4	E. coli
ERR3865412	28099_1_230	CAD145	DAS1249S	1	2	E. coli
ERR3865413	28099_1_232	CAD13A	DAS13129	1	2	E. coli
ERR3865414	28099_1_233	CAF10Q	DAS10913	1	4	E. coli
ERR3865415	28099_1_234	CAD146	DAS1300H	1	2	E. coli
ERR3865416	28099_1_236	CAG127	DAS1269K	2	0	E. coli
ERR3865417	28099_1_237	CAF10T	DAS1070D	1	4	E. coli
ERR3865418	28099_1_238	CAD147	DAS1283O	1	2	E. coli
ERR3865419	28099_1_240	CAH11G	DAS1309X	2	1	E. coli
ERR3865420	28099_1_241	CAF10X	DAS1060H	1	4	E. coli
ERR3865421	28099_1_242	CAD148	DAS1230D	1	2	E. coli
ERR3865422	28099_1_244	CAI10P	DAS1325X	2	2	E. coli
ERR3865423	28099_1_245	CAG101	DAS11449	2	0	E. coli
ERR3865424	28099_1_246	CAD149	DAS1229X	1	2	E. coli
ERR3865425	28099_1_248	CAL111	DAS13798	3	0	E. coli
ERR3865426	28099_1_249	CAG109	DAS10817	2	0	E. coli
ERR3865427	28099_1_250	CAD14D	DAS12265	1	2	E. coli
ERR3865428	28099_1_252	CAC139	DAS1286I	1	1	E. coli
ERR3865429	28099_1_253	CAG10H	DAS1062D	2	0	E. coli
ERR3865430	28099_1_254	CAD14E	DAS12257	1	2	E. coli
ERR3865431	28099_1_256	CAC12B	DAS1369C	1	1	E. coli
ERR3865432	28099_1_257	CAC13X	DAS12185	1	1	E. coli
ERR3865433	28099_1_258	CAD14G	DAS1246Y	1	2	E. coli
ERR3865434	28099_1_260	CAD100	DAS1168U	1	2	E. coli
ERR3865435	28099_1_261	CAC13U	DAS1221F	1	1	E. coli
ERR3865437	28099_1_264	CAD118	DAS1329S	1	2	E. coli
ERR3865439	28099_1_266	CAD14J	DAS1214D	1	2	E. coli
ERR3865440	28099_1_268	CAD13L	DAS1032P	1	2	E. coli
ERR3865441	28099_1_269	CAC13S	DAS12265	1	1	E. coli
ERR3865442	28099_1_270	CAD14K	DAS1207B	1	2	E. coli
ERR3865443	28099_1_272	CAG126	DAS1271W	2	0	E. coli
ERR3865444	28099_1_273	CAC13R	DAS12273	1	1	E. coli
ERR3865445	28099_1_274	CAE11D	DAS1329S	1	3	E. coli
ERR3865447	28099_1_277	CAC13Q	DAS1229X	1	1	E. coli
ERR3865448	28099_1_278	CAE12U	DAS13145	1	3	E. coli
ERR3865449	28099_1_280	CAI10N	DAS13233	2	2	E. coli
ERR3865450	28099_1_281	CAC13P	DAS12353	1	1	E. coli
ERR3865451	28099_1_282	CAE12W	DAS1302D	1	3	E. coli
ERR3865452	28099_1_284	CAK10P	DAS10665	2	4	E. coli
ERR3865453	28099_1_285	CAC13N	DAS12441	1	1	E. coli
ERR3865454	28099_1_286	CAE12X	DAS13225	1	3	E. coli
ERR3865455	28099_1_288	CAC11Y	DAS1035J	1	1	E. coli
ERR3865456	28099_1_289	CAC13M	DAS1239W	1	1	E. coli
ERR3865459	28099_1_293	CAC13L	DAS12409	1	1	E. coli
ERR3865460	28099_1_294	CAF10Z	DAS10489	1	4	E. coli
ERR3865462	28099_1_297	CAB184	DAS1184U	1	0	E. coli
ERR3865464	28099_1_300	CAD114	DAS1078Y	1	2	E. coli
ERR3865465	28099_1_301	CAD13Q	DAS1008P	1	2	E. coli
ERR3865466	28099_1_302	CAB18U	DAS11713	1	0	E. coli
ERR3865467	28099_1_303	CAF113	DAS11369	1	4	E. coli
ERR3865468	28099_1_305	CAG125	DAS1280U	2	0	E. coli
ERR3865469	28099_1_306	CAB18S	DAS1174Y	1	0	E. coli
ERR3865470	28099_1_307	CAF114	DAS1034L	1	4	E. coli
ERR3865471	28099_1_309	CAH119	DAS1326Y	2	1	E. coli
ERR3865473	28099_1_311	CAF115	DAS1036H	2	4	E. coli
ERR3865474	28099_1_313	CAI10M	DAS1328U	2	2	E. coli
ERR3865475	28099_1_314	CAB18A	DAS1178Q	1	0	E. coli
ERR3865476	28099_1_315	CAL11A	DAS1385C	3	0	E. coli
ERR3865477	28099_1_317	CAJ10L	DAS14105	2	3	E. coli
ERR3865478	28099_1_318	CAB189	DAS1179O	1	0	E. coli
ERR3865479	28099_1_319	CAF11A	DAS10020	1	4	E. coli
ERR3865480	28099_1_321	CAB16R	DAS12409	1	0	E. coli
ERR3865481	28099_1_322	CAB188	DAS11801	1	0	E. coli
ERR3865482	28099_1_323	CAF11B	DAS1024P	1	4	E. coli
ERR3865483	28099_1_325	CAC13J	DAS1247W	1	1	E. coli
ERR3865484	28099_1_326	CAB183	DAS1185S	1	0	E. coli
ERR3865485	28099_1_327	CAF11C	DAS14009	1	4	E. coli
ERR3865486	28099_1_329	CAC134	DAS13129	1	1	E. coli
ERR3865487	28099_1_330	CAB182	DAS1191W	1	0	E. coli
ERR3865488	28099_1_331	CAG11J	DAS1237X	2	0	E. coli
ERR3865489	28099_1_333	CAD10V	DAS10809	1	2	E. coli
ERR3865490	28099_1_334	CAB181	DAS1192U	1	0	E. coli
ERR3865491	28099_1_335	CAG129	DAS1223B	2	0	E. coli
ERR3865492	28099_1_337	CAD13T	DAS13990	1	2	E. coli
ERR3865493	28099_1_338	CAB180	DAS1193S	1	0	E. coli
ERR3865494	28099_1_339	CAG12A	DAS1222D	2	0	E. coli
ERR3865495	28099_1_341	CAG123	DAS1301F	2	0	E. coli
ERR3865496	28099_1_342	CAB17W	DAS1199G	1	0	E. coli
ERR3865497	28099_1_343	CAI10Y	DAS1271W	2	2	E. coli
ERR3865498	28099_1_345	CAH117	DAS1356M	2	1	E. coli
ERR3865499	28099_1_346	CAB17U	DAS1204H	1	0	E. coli
ERR3865500	28099_1_347	CAI10Z	DAS1237X	2	2	E. coli
ERR3865501	28099_1_349	CAI10J	DAS1393C	2	2	E. coli
ERR3865502	28099_1_350	CAB17S	DAS1206D	1	0	E. coli
ERR3865503	28099_1_351	CAI111	DAS1223B	2	2	E. coli
ERR3865504	28099_1_353	CAJ10E	DAS1036H	2	3	E. coli
ERR3865505	28099_1_354	CAB17R	DAS1207B	1	0	E. coli
ERR3865506	28099_1_355	CAJ10G	DAS1334Y	2	3	E. coli
ERR3865507	28099_1_357	CAB15T	DAS1302D	1	0	E. coli
ERR3865508	28099_1_358	CAB17Q	DAS1214D	1	0	E. coli
ERR3865509	28099_1_359	CAJ10H	DAS1328U	2	3	E. coli
ERR3865510	28099_1_361	CAB15R	DAS13145	1	0	E. coli
ERR3865511	28099_1_362	CAB17M	DAS12185	1	0	E. coli
ERR3865512	28099_1_363	CAJ10I	DAS13233	2	3	E. coli
ERR3865513	28099_1_365	CAB15P	DAS1319W	1	0	E. coli
ERR3865514	28099_1_366	CAB171	DAS12193	1	0	E. coli
ERR3865515	28099_1_367	CAJ10J	DAS13137	2	3	E. coli
ERR3865517	28099_1_370	CAB170	DAS1221F	1	0	E. coli
ERR3865518	28099_1_371	CAJ10K	DAS1325X	2	3	E. coli
ERR3865519	28099_1_373	CAB165	DAS13241	1	0	E. coli
ERR3865520	28099_1_374	CAB16Z	DAS12257	1	0	E. coli
ERR3865521	28099_1_375	CAJ10N	DAS1280U	2	3	E. coli
ERR3865522	28099_1_377	CAB164	DAS1329S	1	0	E. coli
ERR3865523	28099_1_378	CAB16Y	DAS12265	1	0	E. coli
ERR3865524	28099_1_379	CAJ10P	DAS1309X	2	3	E. coli
ERR3865525	28099_1_381	CAB163	DAS13305	1	0	E. coli
ERR3865526	28099_1_382	CAB16X	DAS12273	1	0	E. coli
ERR3865527	28099_1_383	CAK10R	DAS10673	2	4	E. coli
ERR3865528	28099_2_3	CAK10S	DAS1069X	2	4	E. coli
ERR3865529	28099_2_8	CAK10U	DAS1425S	2	4	E. coli
ERR3865530	28099_2_12	CAL115	DAS1386A	3	0	E. coli
ERR3865531	28099_2_16	CAL116	DAS1384E	3	0	E. coli
ERR3865533	28099_2_24	CAL11B	DAS1189K	3	0	E. coli
ERR3865535	28099_2_32	CAL11C	DAS1188M	3	0	E. coli
ERR3865536	28099_2_36	CAH11K	DAS1237X	2	1	E. coli
ERR3865537	28099_2_40	CAI10V	DAS1280U	2	2	E. coli
ERR3865538	28099_2_44	CAM110	DAS13798	3	2	E. coli
ERR3865539	28099_2_48	CAM112	DAS1382I	3	2	E. coli
ERR3865541	28099_2_56	CAN107	DAS1087W	3	4	E. coli
ERR3865542	28099_2_60	CAN108	DAS1016P	3	4	E. coli
ERR3865543	28099_2_64	CAN10Q	DAS11393	3	4	E. coli
ERR3865546	28099_2_76	CAC13Z	DAS1214D	1	1	E. coli
ERR3865547	28099_2_80	CAC140	DAS12177	1	1	E. coli
ERR3865548	28099_2_84	CAC141	DAS1206D	1	1	E. coli
ERR3865549	28099_2_88	CAC132	DAS13241	1	1	E. coli
ERR3865550	28099_2_92	CAB190	DAS1437K	1	0	E. coli
ERR3865551	28099_2_96	CAB19F	DAS14766	1	0	E. coli
ERR3865552	28099_2_97	CAC14N	DAS1464E	1	1	E. coli
ERR3865553	28099_2_101	CAL11K	DAS14678	3	0	E. coli
ERR3865554	28099_2_105	CAC14P	DAS1463G	1	1	E. coli
ERR3865555	28099_2_109	CAC14T	DAS1460M	1	1	E. coli
ERR3865556	28099_2_113	CAC15X	DAS1470I	1	1	E. coli
ERR3865557	28099_2_117	CAD11Z	DAS1458A	1	2	E. coli
ERR3865558	28099_2_121	CAE14Q	DAS12257	1	3	E. coli
ERR3865559	28099_2_126	CAK171	DAS13233	2	4	E. coli
ERR3865560	28099_2_130	CAC12H	DAS14758	1	1	E. coli
ERR3865562	28099_2_138	CAE135	DAS1248U	1	3	E. coli
ERR3865563	28099_2_142	CAF167	NA	NA	NA	E. coli
ERR3865564	28099_2_146	CAF16Y	DAS13145	1	4	E. coli
ERR3865565	28099_2_150	CAE136	DAS12441	1	3	E. coli
ERR3865566	28099_2_154	CAB18K	DAS14782	1	0	E. coli
ERR3865567	28099_2_158	CAB19H	DAS14854	1	0	E. coli
ERR3865568	28099_2_162	CAB18R	DAS14846	1	0	E. coli
ERR3865569	28099_2_166	CAJ10T	DAS1223B	2	3	E. coli
ERR3865570	28099_2_170	CAF158	DAS13321	1	4	E. coli
ERR3865571	28099_2_174	CAE11Q	DAS1247W	1	3	E. coli
ERR3865572	28099_2_178	CAC14Q	DAS14782	1	1	E. coli
ERR3865573	28099_2_182	CAD11B	DAS1464E	1	2	E. coli
ERR3865574	28099_2_186	CAD123	DAS1440U	1	2	E. coli
ERR3865575	28099_2_190	CAE137	DAS1246Y	1	3	E. coli
ERR3865576	28099_2_194	CAF170	DAS1295G	1	4	E. coli
ERR3865577	28099_2_198	CAE11Q	DAS1247W	1	3	E. coli
ERR3865579	28099_2_206	CAD12U	DAS1474A	1	2	E. coli
ERR3865580	28099_2_210	CAE11U	DAS1191W	1	3	E. coli
ERR3865581	28099_2_215	CAK10X	DAS1280U	2	4	E. coli
ERR3865582	28099_2_219	CAF15A	DAS13129	1	4	E. coli
ERR3865583	28099_2_223	CAC14V	DAS14862	1	1	E. coli
ERR3865584	28099_2_227	CAB1A7	DAS14918	1	0	E. coli
ERR3865585	28099_2_231	CAD12W	DAS1239W	1	3	E. coli
ERR3865586	28099_2_235	CAD12V	DAS1446I	1	2	E. coli
ERR3865587	28099_2_239	CAB19J	DAS14870	1	0	E. coli
ERR3865588	28099_2_243	CAF11D	DAS14121	1	4	E. coli
ERR3865589	28099_2_247	CAC14C	DAS11713	1	1	E. coli
ERR3865590	28099_2_251	CAD14L	DAS1199G	1	2	E. coli
ERR3865591	28099_2_255	CAF11E	DAS1014T	1	4	E. coli
ERR3865592	28099_2_259	CAC14A	DAS1177S	1	1	E. coli
ERR3865593	28099_2_263	CAC14B	DAS1178Q	1	1	E. coli
ERR3865598	28099_2_283	CAE11I	DAS1295G	1	3	E. coli
ERR3865599	28099_2_287	CAK101	DAS1011Z	2	4	E. coli
ERR3865600	28099_2_291	CAB11D	DAS1123J	1	0	E. coli
ERR3865601	28099_2_295	CAE12Q	DAS1008P	1	3	E. coli
ERR3865602	28099_2_299	CAH11E	DAS1325X	2	1	E. coli
ERR3865603	28099_2_304	CAK10Q	DAS10921	2	4	E. coli
ERR3865604	28099_2_308	CAH10L	DAS1269K	2	1	E. coli
ERR3865606	28099_2_316	CAC14F	DAS11705	1	1	E. coli
ERR3865607	28099_2_320	CAC148	DAS1182Y	1	1	E. coli
ERR6057876	34154_7_3	CAC159	DAS1519G	1	2	Klebsiella pneumoniae
ERR6057877	34154_7_4	CAE11S	DAS1351W	1	3	Klebsiella pneumoniae
ERR6057878	34154_7_5	CAD1AI	DAS1510Y	1	2	Klebsiella pneumoniae
ERR6057879	34154_7_6	CAE12H	DAS1028H	1	3	Klebsiella pneumoniae
ERR6057880	34154_7_8	CAB11B	DAS1120P	1	0	Klebsiella pneumoniae
ERR6057881	34154_7_10	CAB139	DAS1029F	1	0	Klebsiella pneumoniae
ERR6057882	34154_7_11	CAE15W	DAS12177	1	4	Klebsiella pneumoniae
ERR6057883	34154_7_12	CAE12L	DAS1029F	1	3	Klebsiella pneumoniae
ERR6057884	34154_7_13	CAD1AL	DAS1519G	1	3	Klebsiella pneumoniae
ERR6057885	34154_7_14	CAE12R	DAS1014T	1	3	Klebsiella pneumoniae
ERR6057886	34154_7_16	CAB159	DAS14009	1	0	Klebsiella pneumoniae
ERR6057887	34154_7_18	CAB15B	DAS13886	1	0	Klebsiella pneumoniae
ERR6057888	34154_7_19	CAH11E	DAS1325X	2	1	Klebsiella quasipneumoniae subsp. similipneumoniae
ERR6057889	34154_7_20	CAE12U	DAS13145	1	3	Klebsiella pneumoniae
ERR6057890	34154_7_22	CAB15M	DAS1354Q	1	0	Klebsiella pneumoniae
ERR6057891	34154_7_23	CAE12V	DAS13321	1	3	Klebsiella pneumoniae
ERR6057892	34154_7_24	CAB13W	NA	NA	NA	Klebsiella pneumoniae
ERR6057893	34154_7_25	CAB15S	DAS13129	1	0	Klebsiella pneumoniae
ERR6057894	34154_7_26	CAF102	DAS11609	1	4	Klebsiella pneumoniae
ERR6057895	34154_7_27	CAB163	DAS13305	1	0	Klebsiella pneumoniae
ERR6057896	34154_7_30	CAB15V	DAS1295G	1	0	Klebsiella pneumoniae
ERR6057897	34154_7_31	CAF103	DAS11545	1	4	Klebsiella pneumoniae
ERR6057898	34154_7_32	CAI19F	DAS1526I	2	2	Klebsiella pneumoniae
ERR6057899	34154_7_33	CAF109	DAS1140H	1	4	Klebsiella pneumoniae
ERR6057901	34154_7_36	CAB15W	DAS1296E	1	0	Klebsiella pneumoniae
ERR6057902	34154_7_38	CAB166	DAS13225	1	0	Klebsiella pneumoniae
ERR6057903	34154_7_39	CAF10C	DAS1120P	1	4	Klebsiella pneumoniae
ERR6057904	34154_7_40	CAG19R	DAS1576Z	2	0	Klebsiella pneumoniae
ERR6057905	34154_7_41	CAF10I	DAS1126D	1	4	Klebsiella quasipneumoniae subsp. similipneumoniae
ERR6057906	34154_7_42	CAE1AJ	DAS1464E	1	3	Klebsiella pneumoniae
ERR6057907	34154_7_44	CAB16A	DAS1272U	1	0	Klebsiella pneumoniae
ERR6057908	34154_7_46	CAB16G	DAS1256U	1	0	Klebsiella pneumoniae
ERR6057909	34154_7_47	CAF10J	DAS1096U	1	4	Klebsiella pneumoniae
ERR6057910	34154_7_48	CAF19Y	DAS1214D	1	4	Klebsiella pneumoniae
ERR6057911	34154_7_49	CAE19Z	DAS1434Q	1	3	Klebsiella pneumoniae
ERR6057912	34154_7_50	CAF10K	DAS1111R	1	4	Klebsiella pneumoniae
ERR6057913	34154_7_52	CAB16N	DAS1245X	1	0	Klebsiella pneumoniae
ERR6057914	34154_7_54	CAB16R	DAS12409	1	0	Klebsiella pneumoniae
ERR6057915	34154_7_55	CAL188	DAS1589P	3	0	Klebsiella pneumoniae
ERR6057916	34154_7_56	CAF10M	DAS1113N	2	4	Klebsiella pneumoniae
ERR6057917	34154_7_58	CAC105	DAS11641	1	1	Klebsiella pneumoniae
ERR6057918	34154_7_59	CAE1B6	DAS1489X	1	3	Klebsiella pneumoniae
ERR6057919	34154_7_60	CAF10S	DAS1100X	1	4	Klebsiella pneumoniae
ERR6057921	34154_7_62	CAI1AT	DAS1576Z	2	2	Klebsiella pneumoniae
ERR6057922	34154_7_63	CAF113	DAS11369	1	4	Klebsiella pneumoniae
ERR6057925	34154_7_68	CAF11A	DAS10020	1	4	Klebsiella quasipneumoniae subsp. quasipneumoniae
ERR6057926	34154_7_69	CAI191	DAS1568Z	2	2	Klebsiella pneumoniae
ERR6057927	34154_7_70	CAF11C	DAS14009	1	4	Klebsiella pneumoniae
ERR6057929	34154_7_74	CAC10Q	DAS1126D	1	1	Klebsiella pneumoniae
ERR6057930	34154_7_75	CAH18C	DAS1579T	2	1	Klebsiella pneumoniae
ERR6057931	34154_7_76	CAG104	DAS1113N	2	0	Klebsiella pneumoniae
ERR6057932	34154_7_77	CAG1A1	DAS1598N	2	0	Klebsiella pneumoniae
ERR6057933	34154_7_78	CAG106	DAS10841	2	0	Klebsiella quasipneumoniae subsp. similipneumoniae
ERR6057934	34154_7_80	CAC10Z	DAS1116H	1	1	Klebsiella pneumoniae
ERR6057936	34154_7_83	CAI193	DAS15806	2	2	Klebsiella pneumoniae
ERR6057937	34154_7_84	CAG10G	DAS1063B	2	0	Klebsiella pneumoniae
ERR6057938	34154_7_86	CAC11A	DAS10681	1	1	Klebsiella pneumoniae
ERR6057939	34154_7_87	CAF1AS	DAS1169S	1	4	Klebsiella pneumoniae
ERR6057940	34154_7_88	CAG118	DAS1011Z	2	0	Klebsiella pneumoniae
ERR6057941	34154_7_89	CAC11G	DAS10489	1	1	Klebsiella pneumoniae
ERR6057942	34154_7_90	CAF1AS	DAS1169S	1	4	Klebsiella pneumoniae
ERR6057943	34154_7_91	CAG11F	DAS1390I	2	0	Klebsiella pneumoniae
ERR6057944	34154_7_94	CAC11K	DAS1008P	1	1	Klebsiella pneumoniae
ERR6057945	34154_7_95	CAM1AC	DAS15590	3	2	Klebsiella pneumoniae
ERR6057946	34154_7_96	CAG120	DAS13073	2	0	Klebsiella pneumoniae
ERR6057947	34154_7_97	CAE1BG	DAS14774	1	3	Klebsiella pneumoniae
ERR6057948	34154_7_98	CAG12A	DAS1222D	2	0	Klebsiella pneumoniae
ERR6057949	34154_7_100	CAC11N	DAS1360U	1	1	Klebsiella pneumoniae
ERR6057950	34154_7_102	CAC11P	DAS1354Q	1	1	Klebsiella pneumoniae
ERR6057951	34154_7_103	CAE1BH	DAS1460M	1	4	Klebsiella pneumoniae
ERR6057952	34154_7_104	CAH101	DAS1113N	2	1	Klebsiella pneumoniae
ERR6057953	34154_7_105	CAH104	DAS10825	2	1	Klebsiella pneumoniae
ERR6057954	34154_7_106	CAM16Z	DAS1584Z	3	2	Klebsiella pneumoniae
ERR6057955	34154_7_108	CAC11Q	DAS1351W	1	1	Klebsiella pneumoniae
ERR6057956	34154_7_110	CAC11S	DAS1336U	1	1	Klebsiella quasipneumoniae subsp. similipneumoniae
ERR6057958	34154_7_112	CAM11R	DAS1503W	3	2	Klebsiella pneumoniae
ERR6057961	34154_7_116	CAC11W	DAS10593	1	1	Klebsiella pneumoniae
ERR6057962	34154_7_118	CAC11Y	DAS1035J	1	1	Klebsiella pneumoniae
ERR6057963	34154_7_119	CAH10K	DAS1390I	2	1	Klebsiella pneumoniae
ERR6057965	34154_7_122	CAC127	DAS10020	1	1	Klebsiella pneumoniae
ERR6057966	34154_7_123	CAH11K	DAS1237X	2	1	Klebsiella pneumoniae
ERR6057968	34154_7_125	CAC12B	DAS1369C	1	1	Klebsiella pneumoniae
ERR6057971	34154_7_130	CAC12C	DAS1366I	1	1	Klebsiella pneumoniae
ERR6057972	34154_7_131	CAI101	DAS1113N	2	2	Klebsiella pneumoniae
ERR6057975	34154_7_134	CAI105	DAS1079W	2	2	Klebsiella pneumoniae
ERR6057976	34154_7_136	CAC133	DAS13145	1	1	Klebsiella pneumoniae
ERR6057977	34154_7_138	CAC134	DAS13129	1	1	Klebsiella pneumoniae
ERR6057979	34154_7_140	CAI10C	DAS1036H	2	2	Klebsiella pneumoniae
ERR6057981	34154_7_142	CAI10E	DAS1005V	2	2	Klebsiella pneumoniae
ERR6057982	34154_7_144	CAC137	DAS1300H	1	1	Klebsiella pneumoniae
ERR6057983	34154_7_146	CAC13C	DAS1259O	1	1	Klebsiella pneumoniae
ERR6057985	34154_7_148	CAI10H	DAS14105	2	2	Klebsiella pneumoniae
ERR6057986	34154_7_150	CAC13D	DAS1255W	1	1	Klebsiella pneumoniae
ERR6057988	34154_7_152	CAI10J	DAS1393C	2	2	Klebsiella pneumoniae
ERR6057989	34154_7_153	CAC13G	DAS1246Y	1	1	Klebsiella variicola subsp. variicola
ERR6057991	34154_7_155	CAI10S	DAS13137	2	2	Klebsiella pneumoniae
ERR6057992	34154_7_158	CAC13I	DAS12505	1	1	Klebsiella pneumoniae
ERR6057994	34154_7_160	CAI10U	DAS13049	2	2	Klebsiella pneumoniae
ERR6057996	34154_7_162	CAI10V	DAS1280U	2	2	Klebsiella pneumoniae
ERR6057997	34154_7_164	CAD100	DAS1168U	1	2	Klebsiella pneumoniae
ERR6057998	34154_7_166	CAD101	DAS1166Y	1	2	Klebsiella pneumoniae
ERR6058000	34154_7_168	CAI10W	DAS13073	2	2	Klebsiella pneumoniae
ERR6058003	34154_7_172	CAD107	DAS11545	1	2	Klebsiella pneumoniae
ERR6058004	34154_7_174	CAD10C	DAS1140H	1	2	Klebsiella pneumoniae
ERR6058006	34154_7_176	CAJ10A	DAS1005V	2	3	Klebsiella pneumoniae
ERR6058008	34154_7_178	CAJ10D	DAS1393C	2	3	Klebsiella pneumoniae
ERR6058009	34154_7_179	CAD10F	DAS1120P	1	2	Klebsiella pneumoniae
ERR6058011	34154_7_183	CAK10Q	DAS10921	2	4	Klebsiella pneumoniae
ERR6058012	34154_7_184	CAD10N	DAS1108H	1	2	Klebsiella pneumoniae
ERR6058013	34154_7_185	CAD10V	DAS10809	1	2	Klebsiella pneumoniae
ERR6058016	34154_7_189	CAL108	DAS1098Q	3	0	Klebsiella quasipneumoniae subsp. similipneumoniae
ERR6058018	34154_7_191	CAB16X	DAS12273	1	0	Klebsiella pneumoniae
ERR6058019	34154_7_194	CAL111	DAS13798	3	0	Klebsiella pneumoniae
ERR6058022	34154_7_197	CAL11A	DAS1385C	3	0	Klebsiella pneumoniae
ERR6058024	34154_7_199	CAB16Z	DAS12257	1	0	Klebsiella pneumoniae
ERR6058025	34154_7_202	CAL11C	DAS1188M	3	0	Klebsiella pneumoniae
ERR6058027	34154_7_204	CAB170	DAS1221F	1	0	Klebsiella pneumoniae
ERR6058028	34154_7_205	CAM105	DAS1103R	3	2	Klebsiella variicola subsp. variicola
ERR6058030	34154_7_207	CAB17M	DAS12185	1	0	Klebsiella pneumoniae
ERR6058031	34154_7_210	CAM108	DAS1098Q	3	2	Klebsiella pneumoniae
ERR6058033	34154_7_212	CAB17N	DAS12169	1	0	Klebsiella quasipneumoniae subsp. similipneumoniae
ERR6058034	34154_7_213	CAB17P	DAS12177	1	0	Klebsiella pneumoniae
ERR6058036	34154_7_216	CAM109	DAS1089S	3	2	Klebsiella pneumoniae
ERR6058038	34154_7_218	CAM10E	DAS1097S	3	2	Klebsiella pneumoniae
ERR6058039	34154_7_219	CAB17W	DAS1199G	1	0	Klebsiella pneumoniae
ERR6058040	34154_7_221	CAB180	DAS1193S	1	0	Klebsiella pneumoniae
ERR6058042	34154_7_224	CAM10J	DAS1051J	3	2	Klebsiella pneumoniae
ERR6058044	34154_7_226	CAM10T	DAS1417S	3	2	Klebsiella pneumoniae
ERR6058045	34154_7_227	CAB183	DAS1185S	1	0	Klebsiella pneumoniae
ERR6058047	34154_7_231	CAN100	DAS1130L	3	4	Klebsiella pneumoniae
ERR6058048	34154_7_232	CAB188	DAS11801	1	0	Klebsiella pneumoniae
ERR6058050	34154_7_234	CAC147	DAS1185S	1	1	Klebsiella pneumoniae
ERR6058051	34154_7_235	CAC13L	DAS12409	1	1	Klebsiella pneumoniae
ERR6058053	34154_7_239	CAF16Y	DAS13145	1	4	Klebsiella pneumoniae
ERR6058054	34154_7_240	CAC13R	DAS12273	1	1	Klebsiella pneumoniae
ERR6058056	34154_7_242	CAF1AJ	DAS1199G	1	4	Klebsiella pneumoniae
ERR6058059	34154_7_247	CAF11D	DAS14121	1	4	Klebsiella variicola subsp. variicola
ERR6058060	34154_7_248	CAC13T	DAS12257	1	1	Klebsiella pneumoniae
ERR6058061	34154_7_249	CAC13X	DAS12185	1	1	Klebsiella quasipneumoniae subsp. quasipneumoniae
ERR6058063	34154_7_252	CAC14A	DAS1177S	1	1	Klebsiella quasipneumoniae subsp. similipneumoniae
ERR6058065	34154_7_254	CAC14C	DAS11713	1	1	Klebsiella pneumoniae
ERR6058066	34154_7_255	CAC13Y	DAS12169	1	1	Klebsiella pneumoniae
ERR6058068	34154_7_259	CAF11G	DAS1366I	1	4	Klebsiella pneumoniae
ERR6058069	34154_7_260	CAC143	DAS1192U	1	1	Klebsiella pneumoniae
ERR6058071	34154_7_262	CAD12F	DAS12185	1	2	Klebsiella pneumoniae
ERR6058072	34154_7_263	CAD110	DAS11369	1	2	Klebsiella pneumoniae
ERR6058074	34154_7_267	CAD14M	DAS1192U	1	2	Klebsiella pneumoniae
ERR6058075	34154_7_268	CAD12Z	DAS1055B	1	2	Klebsiella pneumoniae
ERR6058076	34154_7_269	CAN10W	DAS1351W	1	4	Klebsiella pneumoniae
ERR6058078	34154_7_271	CAD134	DAS1029F	1	2	Klebsiella pneumoniae
ERR6058079	34154_7_274	CAC14I	DAS1446I	1	1	Klebsiella pneumoniae
ERR6058081	34154_7_276	CAD135	DAS1021V	1	2	Klebsiella pneumoniae
ERR6058082	34154_7_277	CAD137	DAS1014T	1	2	Klebsiella pneumoniae
ERR6058083	34154_7_279	CAC14G	DAS1183W	1	2	Klebsiella pneumoniae
ERR6058085	34154_7_281	CAB194	DAS1446I	1	0	Klebsiella pneumoniae
ERR6058087	34154_7_283	CAD13B	DAS1272U	1	2	Klebsiella pneumoniae
ERR6058089	34154_7_287	CAB195	DAS1447G	1	0	Klebsiella pneumoniae
ERR6058091	34154_7_289	CAD12I	DAS1177S	1	2	Klebsiella pneumoniae
ERR6058093	34154_7_291	CAD13G	DAS1295G	1	2	Klebsiella pneumoniae
ERR6058094	34154_7_294	CAD11T	DAS1182Y	1	2	Klebsiella pneumoniae
ERR6058096	34154_7_296	CAD13I	DAS1247W	1	2	Klebsiella pneumoniae
ERR6058098	34154_7_298	CAE12Z	DAS1262Y	1	3	Klebsiella pneumoniae
ERR6058099	34154_7_299	CAD13J	DAS10489	1	2	Klebsiella pneumoniae
ERR6058101	34154_7_303	CAD11U	DAS11713	1	2	Klebsiella pneumoniae
ERR6058102	34154_7_304	CAD13L	DAS1032P	1	2	Klebsiella pneumoniae
ERR6058103	34154_7_306	CAJ10S	DAS1326Y	2	4	Klebsiella pneumoniae
ERR6058104	34154_7_307	CAD13Q	DAS1008P	1	2	Klebsiella pneumoniae
ERR6058106	34154_7_312	CAD13U	DAS1366I	1	2	Klebsiella pneumoniae
ERR6058107	34154_7_313	CAD13Y	DAS1337S	1	2	Klebsiella quasivariicola
ERR6058108	34154_7_316	CAD11X	DAS1434Q	1	2	Klebsiella pneumoniae
ERR6058109	34154_7_317	CAL11H	DAS1452M	3	0	Klebsiella pneumoniae
ERR6058110	34154_7_318	CAD142	DAS13145	1	2	Klebsiella pneumoniae
ERR6058111	34154_7_322	CAB19D	DAS1474A	1	0	Klebsiella pneumoniae
ERR6058112	34154_7_323	CAD144	DAS1302D	1	2	Klebsiella pneumoniae
ERR6058113	34154_7_324	CAC15X	DAS1470I	1	1	Klebsiella pneumoniae
ERR6058114	34154_7_325	CAD149	DAS1229X	1	2	Klebsiella pneumoniae
ERR6058115	34154_7_330	CAC14N	DAS1464E	1	1	Klebsiella pneumoniae
ERR6058116	34154_7_331	CAD14D	DAS12265	1	2	Klebsiella pneumoniae
ERR6058117	34154_7_332	CAC14U	DAS14766	1	1	Klebsiella pneumoniae
ERR6058118	34154_7_333	CAD14E	DAS12257	1	2	Klebsiella pneumoniae
ERR6058119	34154_7_338	CAE135	DAS1248U	1	3	Klebsiella pneumoniae
ERR6058120	34154_7_339	CAD14F	DAS12353	1	2	Klebsiella pneumoniae
ERR6058121	34154_7_340	CAD14G	DAS1246Y	1	2	Klebsiella pneumoniae
ERR6058122	34154_7_343	CAF158	DAS13321	1	4	Klebsiella pneumoniae
ERR6058123	34154_7_344	CAE11Q	DAS1247W	1	3	Klebsiella pneumoniae
ERR6058124	34154_7_345	CAD14H	DAS12505	1	2	Klebsiella pneumoniae
ERR6058125	34154_7_348	CAD14I	DAS12177	1	2	Klebsiella pneumoniae
ERR6058126	34154_7_351	CAE11N	DAS1230D	1	3	Klebsiella pneumoniae
ERR6058127	34154_7_352	CAB1AA	DAS14950	1	0	Klebsiella pneumoniae
ERR6058128	34154_7_353	CAE105	DAS11545	1	3	Klebsiella pneumoniae
ERR6058130	34154_7_359	CAE108	DAS1158Y	1	3	Klebsiella pneumoniae
ERR6058131	34154_7_360	CAD124	DAS14774	1	2	Klebsiella pneumoniae
ERR6058132	34154_7_361	CAE10T	DAS1093X	1	3	Klebsiella pneumoniae
ERR6058133	34154_7_366	CAD125	DAS1480E	1	2	Klebsiella pneumoniae
ERR6058134	34154_7_367	CAE10V	DAS1100X	1	3	Klebsiella pneumoniae
ERR6058135	34154_7_368	CAB1AG	DAS1507O	1	0	Klebsiella pneumoniae
ERR6058136	34154_7_369	CAE10X	DAS1070D	1	3	Klebsiella pneumoniae
ERR6058137	34154_7_374	CAC156	DAS1506Q	1	1	Klebsiella pneumoniae
ERR6058138	34154_7_375	CAE11A	DAS1335W	1	3	Klebsiella pneumoniae
ERR6058139	34154_7_376	CAE11I	DAS1295G	1	3	Klebsiella pneumoniae
ERR6058140	34154_7_378	CAF15D	DAS13225	1	4	Klebsiella pneumoniae
ERR6058141	34154_7_379	CAC158	DAS1511W	1	1	Klebsiella pneumoniae
ERR6058142	34154_7_380	CAE11K	DAS1286I	1	3	Klebsiella pneumoniae
